# Supplementary material for: Combination of phytochemicals, including ginsenoside and curcumin, shows a synergistic effect on the recovery of radiation-induced toxicity
Source: PLoS One. 2024 Jan 19;19(1):e0293974. doi: 10.1371/journal.pone.0293974 (PMC10798472; doi:10.1371/journal.pone.0293974)
Supplement: S1 File — (XLSX) [file pone.0293974.s001.xlsx]

## Sheet: Fig 1.
	A. SNU-C1 cells were treated with 5, 10 and 50 uM Rh1, butyric acid and curcumin
	group	Control	IR	Rh1 5	10uM	50uM	BA 5	10uM	50uM	CU 5	10uM	50uM
	viability	107.903	62.7031	57.164	57.3855	53.1758	58.7149	58.2718	60.0443	86.4106	100.591	60.0443
		94.1654	66.6913	79.7637	81.0931	76.2186	74.8892	77.1049	72.2304	101.477	91.2851	45.421
		97.9321	72.8951	85.0812	84.4165	79.9852	73.5598	81.5362	72.2304	74.8892	78.6558	38.5524
	average	100	67.4298	74.003	74.2984	69.7932	69.0546	72.3043	68.1684	87.5923	90.1772	48.0059
	SEM	3.34611	2.42113	6.98781	6.94894	6.84188	4.23279	5.82318	3.31664	6.28537	5.18986	5.17444
	B. HCT116 cells were treated with 5, 10 and 50 uM Rh1, butyric acid and curcumin
	group	Control	IR	Rh1 5	10uM	50uM	BA 5	10uM	50uM	CU 5	10uM	50uM
	viability	103.069	45.886	43.023	33.66	34.1243	45.4217	43.4098	49.9871	74.7485	72.1176	18.2615
		98.7361	52.1537	53.8561	54.7073	53.0823	56.0227	56.8739	58.0346	78.3854	76.683	16.7913
		98.1945	54.0108	57.2608	54.7846	53.0049	57.4929	57.3381	60.3559	54.0882	51.8442	12.9224
	average	100	50.6835	51.3799	47.7173	46.7372	52.9791	52.5406	56.1259	69.074	66.8816	15.9917
	SEM	1.25956	2.0069	3.50483	5.73888	5.14921	3.10469	3.72923	2.56518	6.1777	6.23259	1.3001

## Sheet: Fig 2.
	C. Cancer cell (HCT116) motility after radiation is not corrected
	group	Non-IR	IR	Rh1	BA	CU
	migrated cells (%)	85.7143	42.0635	73.0159	48.4127	63.4921
		100	41.2698	73.0159	66.6667	87.3016
		93.6508	56.3492	57.9365	64.2857	85.7143
	average	93.1217	46.5608	67.9894	59.7884	78.836
	SEM	3.3741	4.00046	4.10408	4.67788	6.27529

## Sheet: Fig 3.
	B. HDF treated with Rh1, butyric acid, curcumin and sucralfate
	group	Non-IR	IR	All	Rh1	BA	CU	SCF
	migrated (%)	87.8	22.6	89.6	59.1	50	70.1	56.1
		100	25	86	58.5	43.9	83.5	57.9
		109.1	26.8	79.9	64	45.1	84.1	53
	average	98.9667	24.8	85.1667	60.5333	46.3333	79.2333	55.6667
	SEM	6.17045	1.21655	2.83098	1.74197	1.86577	4.56995	1.43101
	C. HDF treated with the various combination of Rh1, butyric acid, curcumin and sucralfate
	group	Non-IR	IR	All	Rh1+BA	Rh1+CU	Rh1+SCF	Rh1+BA+CU	Rh1+BA+SCF	Rh1+SCF+CU
	migrated (%)	87.8	22.6	89.6	54.3	76.8	50	81.1	66.5	84.1
		100	25	86	52.4	82.9	56.1	75	56.1	75
		109.1	26.8	79.9	50.6	78	52.4	80.5	60.4	75.6
	average	98.9667	24.8	85.1667	52.4333	79.2333	52.8333	78.8667	61	78.2333
	SEM	6.17045	1.21655	2.83098	1.06823	1.86577	1.7742	1.94108	3.01717	2.93844

## Sheet: Fig 4. 
	B. HDFs treated with 10 uM of Rh1, Rh2, Rb1 or Ro in addition to butyric acid, curcumin and sucralfate
	group	non-IR	only IR	Rh1	Rh2	Rb1	Ro
				butyric acid + curcumin + sucralfate
	migrated (%)	100	40.9	112.1	89.4	79.5	90.2
		103.8	44.7	113.6	103	90.2	96.2
		115.2	40.9	91.7	102.3	78	91.7
	average	106.333	42.1667	105.8	98.2333	82.5667	92.7
	SEM	3.72897	1.03423	5.76715	3.60997	3.13629	1.47196
	C. HaCaTs treated with 10 uM of Rh1, Rh2, Rb1 or Ro in addition to butyric acid, curcumin and sucralfate
	group	non-IR	only IR	Rh1	Rh2	Rb1	Ro
				butyric acid + curcumin + sucralfate
	migrated (%)	100	13.4	100	40.2	61	48.8
		104.9	18.3	97.6	37.8	72	51.2
		90.2	15.9	86.6	46.3	67.1	34.1
	average	98.3667	15.8667	94.7333	41.4333	66.7	44.7
	SEM	3.5284	1.15502	3.36826	2.06577	2.59786	4.36425

## Sheet: Fig 5.
	A. HDFs treated with different combination of Rh1, butyric acid, curcmin and sucralfate in the concentration of 10 uM
	group	Control	IR	IR+Rh1+SCF	Rh1+SCF+BA	Rh1+SCF+CU
	migrated (%)	109.031	34.3612	46.2555	52.2026	65.4185
		102.423	45.5947	41.63	52.2026	68.7225
		88.5463	37.6652	43.6123	50.8811	73.348
	average	100	39.2071	43.8326	51.7621	69.163
	SEM	4.92853	2.72155	1.09395	0.359689	1.87764
	B. HDFs treated with 10 or 20 uM of Rh1 and curcumin along with 10 uM of butyric acid and sucralfate
	group	Control	IR	IR+Rh1+SCF	Rh1+SCF+BA	Rh1+SCF+CU
	migrated (%)	109.031	34.3612	46.2555	52.2026	65.4185
		102.423	45.5947	41.63	52.2026	68.7225
		88.5463	37.6652	43.6123	50.8811	73.348
	average	100	39.2071	43.8326	51.7621	69.163
	SEM	4.92853	2.72155	1.09395	0.359689	1.87764

## Sheet: Fig 6.
	C. Tube length of HUVECs
	group	Control	IR	Rh1+Butyric+Sucral+Curcumin	IR + Rh1	IR + Butyric acid	IR + Curcumin	IR + Sucralfate
	length	19.449	10.465	18.976	15.833	13.668	16.034	14.839
		18.342	10.552	16.282	14.823	13.887	14.335	13.643
	average	18.8955	10.5085	17.629	15.328	13.7775	15.1845	14.241
	SEM	0.391384	0.0307591	0.952473	0.357089	0.0774282	0.600687	0.42285
	D. Tube length of HUVECs treated with different combinations of Rh1, butyric acid, curcumin and sucralfate
	group	Control	IR	Rh1+Butyric+Sucral+Curcumin	Rh1+Butyrc Acid	Rh1+Curcumin	Rh1+Sucralfate	Rh1+Butyric+Curcumin	Rh1+Butyric+Sucrafate	Rh1+Sucralfate+Curcumin
	length	19.449	10.465	18.976	15.679	16.911	12.889	12.251	13.733	16.394
		18.342	10.552	16.282	12.493	16.368	13.09	14.768	14.004	16.1
	average	18.8955	10.5085	17.629	14.086	16.6395	12.9895	13.5095	13.8685	16.247
	SEM	0.391384	0.0307591	0.952473	1.12642	0.191979	0.0710642	0.889894	0.095813	0.103945

## Sheet: Fig 7.
	Fig 7. The full complex reduces the macrophage-secreted inflammatory
	group	control		LPS		All
		mean	sd	mean	sd	mean	sd
	CXCL10	13.06	1.12	430.2	48.72	178.81	22.45
	CCL2	202.78	22.4	3620.91	184.9	2385.16	145.6
	CCL8	18.58	0.71	233.92	63.99	166.02	38.18
	IFNg	15.96	1.41	40.74	0.71	32.66	1.54
	IL-12	88.53	0.71	1177.94	7.78	647.35	1.06
	IL-21	17.85	0.35	54.85	4.24	47.01	2.47
	IL-4	42.99	0.71	126.28	2.83	118.34	3.89
